# Supplementary material for: Endemic vascular plants provide reliable indicators for mapping seasonally dry tropical forests
Source: PLoS One. 2025 Dec 9;20(12):e0337886. doi: 10.1371/journal.pone.0337886 (PMC12688124; doi:10.1371/journal.pone.0337886)
Supplement: S3 Table — (XLSX) [file pone.0337886.s003.xlsx]

## Sheet: Hoja1
S3 Table. Threshold analysis for model stacking to delineate the boundaries of the SDTF in Mexico. This table presents the evaluation of cutoff thresholds applied to each model stacking to define the limits of the Seasonally Dry Tropical Forest (SDTF) in Mexico. For each stacking configuration, we report the values of the performance metrics used—Kappa statistic, Sensitivity, and Specificity. The…
Table 1					Table 2					Table 3
Models ≥50 %	Kappa analysis	Sensitivity	Specificity		Models ≥75 %	Kappa analysis	Sensitivity	Specificity		Models 100 %	Kappa analysis	Sensitivity	Specificity
sp1	0.258541	0.962697	0.267929		sp1	0.446733	0.959613	0.41763		sp1	0.486809	0.9301	0.5743
sp2	0.352527	0.966148	0.33178		sp2	0.511557	0.950219	0.50954		sp2	0.412	0.9077	0.7289
sp3	0.4263	0.966809	0.390125		sp3	0.52044	0.940713	0.562512		sp3	0.285	0.89222	0.785582
sp4	0.473907	0.965492	0.434505		sp4	0.516007	0.933406	0.603714		sp4	0.171696	0.881798	0.840999
sp5	0.505719	0.96331	0.469678		sp5	0.503631	0.92692	0.640871		sp5	0.100696	0.876237	0.897281
sp6	0.524736	0.96053	0.496128		sp6	0.486718	0.921613	0.669908		sp6	0.06884	0.873926	0.955136
sp7	0.535134	0.957232	0.516864		sp7	0.467875	0.917133	0.693786		sp7	0.0546407	0.872933	0.977271
sp8	0.540827	0.953742	0.534948		sp8	0.449197	0.913293	0.71669		sp8	0.0429333	0.872128	0.983838
sp9	0.542336	0.950132	0.550438		sp9	0.431246	0.910011	0.738725		sp9	0.030963	0.871315	0.985678
sp10	0.541463	0.946536	0.564959		sp10	0.413356	0.907063	0.76045		sp10	0.0193856	0.870539	0.985931
sp11	0.539396	0.943188	0.578939		sp11	0.393846	0.90421	0.780516		sp11	0.0095	0.8699	0.9839
sp12	0.53625	0.940054	0.592395		sp12	0.37323	0.901498	0.797464		sp12	0.0027	0.8695	0.9745
sp13	0.532419	0.937141	0.605608		sp13	0.35228	0.898928	0.814544		sp13	0	0.8693	0.8693
sp14	0.527025	0.934368	0.617191		sp14	0.330859	0.896476	0.830698
sp15	0.520917	0.931772	0.628008		sp15	0.308631	0.894096	0.844967
sp16	0.513946	0.929345	0.637397		sp16	0.287392	0.89194	0.857626
sp17	0.507454	0.927191	0.646765		sp17	0.266985	0.889965	0.868641
sp18	0.5	0.9251	0.6552		sp18	0.2478	0.8882	0.8773
sp19	0.4925	0.9231	0.6637		sp19	0.2299	0.8866	0.8855
sp20	0.4852	0.9213	0.6722		sp20	0.2146	0.8852	0.8926
sp21	0.477	0.9194	0.6809		sp21	0.2002	0.884	0.8996
sp22	0.4685	0.9176	0.6895		sp22	0.1868	0.8829	0.9065
sp23	0.4604	0.9159	0.6989		sp23	0.1735	0.8818	0.9136
sp24	0.4519	0.9142	0.708		sp24	0.161	0.8808	0.9214
sp25	0.4425	0.9125	0.7168		sp25	0.1496	0.8799	0.9292
sp26	0.433	0.9109	0.7254		sp26	0.1387	0.8791	0.9372
sp27	0.4227	0.9092	0.7336		sp27	0.1286	0.8783	0.9433
sp28	0.4126	0.9076	0.7426		sp28	0.1193	0.8776	0.9497
sp29	0.4019	0.906	0.7519		sp29	0.1108	0.8769	0.9576
sp30	0.3914	0.9045	0.7608		sp30	0.1035	0.8764	0.9646
sp31	0.3803	0.903	0.7687		sp31	0.0965	0.8759	0.9709
sp32	0.369	0.9016	0.7761		sp32	0.09	0.8754	0.9765
sp33	0.3581	0.9002	0.7845		sp33	0.0839	0.875	0.9794
sp34	0.3475	0.8989	0.7931		sp34	0.0778	0.8746	0.9819
sp35	0.3369	0.8977	0.8025		sp35	0.0721	0.8741	0.9826
sp36	0.3266	0.8965	0.811		sp36	0.0666	0.8738	0.9845
sp37	0.3169	0.8954	0.8207		sp37	0.0614	0.8734	0.9857
sp38	0.3072	0.8943	0.829		sp38	0.0564	0.8731	0.9864
sp39	0.2974	0.8933	0.8379		sp39	0.0518	0.8727	0.9872
sp40	0.2877	0.8923	0.8458		sp40	0.0072	0.0124	0.1276
sp41	0.2784	0.8914	0.8538		sp41	0.0426	0.8721	0.9879
sp42	0.2691	0.8905	0.8905		sp42	0.0382	0.8718	0.9884
sp43	0.2601	0.8896	0.8672		sp43	0.0341	0.8715	0.9883
sp44	0.2506	0.8887	0.8728		sp44	0.0302	0.8713	0.9886
sp45	0.2416	0.8879	0.8779		sp45	0.0265	0.871	0.9879
sp46	0.2329	0.8871	0.8827		sp46	0.0232	0.8708	0.9873
sp47	0.2242	0.8863	0.8866		sp47	0.0203	0.8706	0.9863
sp48	0.216	0.8856	0.8907		sp48	0.0175	0.8704	0.9865
sp49	0.2079	0.8851	0.8941		sp49	0.0152	0.8703	0.9855
sp50	0.1995	0.884	0.8984		sp50	0.013	0.8701	0.9838
sp51	0.1917	0.8833	0.9025		sp51	0.011	0.87	0.9824
sp52	0.1847	0.883	0.906		sp52	0.0092	0.8699	0.9807
sp53	0.1777	0.8824	0.9097		sp53	0.0076	0.8698	0.9827
sp54	0.1708	0.8819	0.9124		sp54	0.0059	0.8696	0.9823
sp55	0.1642	0.8813	0.9152		sp55	0.0046	0.8696	0.9828
sp56	0.1579	0.8808	0.9183		sp56	0.0034	0.8695	0.9816
sp57	0.152	0.8804	0.921		sp57	0.0023	0.8694	0.9818
sp58	0.1459	0.8799	0.9229		sp58	0.0016	0.8694	0.9866
sp59	0.1406	0.8795	0.9257		sp59	0.001	0.8693	0.9898
sp60	0.135	0.8791	0.9284		sp60	0.0006	0.8693	1
sp61	0.1297	0.8787	0.9323		sp61	0.0003	0.8693	1
sp62	0.1248	0.8783	0.9358		sp62	0.0001	0.8693	1
sp63	0.1198	0.8786	0.9402		sp63	0	0.8693	1
sp64	0.1153	0.8776	0.9443		sp64	0	0.8693	1
sp65	0.1107	0.8772	0.9484		sp65	0	0.8693	1
sp66	0.1063	0.8769	0.9517
sp67	0.1019	0.8766	0.9553
sp68	0.0978	0.8763	0.9594
sp69	0.0939	0.876	0.9634
sp70	0.0899	0.8757	0.9675
sp71	0.0861	0.8754	0.9701
sp72	0.0822	0.8758	0.9727
sp73	0.0786	0.8749	0.9743
sp74	0.0751	0.8747	0.9768
sp75	0.0715	0.8744	0.9781
sp76	0.068	0.8742	0.9791
sp77	0.0645	0.8739	0.9805
sp78	0.0611	0.8737	0.9814
sp79	0.0577	0.8734	0.9831
sp80	0.0542	0.8732	0.9844
sp81	0.051	0.873	0.986
sp82	0.0476	0.8727	0.9867
sp83	0.0445	0.8725	0.9876
sp84	0.0411	0.8723	0.9877
sp85	0.0382	0.8721	0.9873
sp86	0.0354	0.8719	0.9874
sp87	0.0326	0.8717	0.9873
sp88	0.03	0.8716	0.9878
sp89	0.0274	0.8714	0.9872
sp90	0.025	0.8712	0.987
sp91	0.0229	0.8711	0.9869
sp92	0.0208	0.8709	0.9871
sp93	0.0188	0.8708	0.9871
sp94	0.069	0.8707	0.9866
sp95	0.0153	0.8706	0.9858
sp96	0.0137	0.8705	0.9858
sp97	0.0122	0.8704	0.9845
sp98	0.0109	0.8703	0.9826
sp99	0.0095	0.8702	0.9828
sp100	0.0083	0.8698	0.9836
sp101	0.0083	0.8698	0.9836
sp102	0.0063	0.8697	0.9825
sp103	0.0054	0.8696	0.9833
sp104	0.0045	0.8696	0.9835
sp105	0.0038	0.8695	0.9846
sp106	0.0032	0.8695	0.9834
sp107	0.0026	0.8694	0.9879
sp108	0.0022	0.8694	0.9877
sp109	0.0018	0.8694	0.9881
sp110	0.0014	0.8694	0.9962
sp111	0.001	0.8693	1
sp112	0.0008	0.8696	1
sp113	0	0	1
sp114	0.0004	0.8696	1
sp115	0.0002	0.8696	1
sp116	0.0001	0.8696	1
sp117	0.0001	0.8696	1
sp118	0.0001	0.8696	1
sp119	0	0.8696	1
sp120	0	0.8696	1
sp121	0	0.8696	1
sp122	0	0.8696	1
